# Supplementary material for: MoCloFlex: A Modular Yet Flexible Cloning System
Source: Front Bioeng Biotechnol. 2019 Oct 17;7:271. doi: 10.3389/fbioe.2019.00271 (PMC6843054; doi:10.3389/fbioe.2019.00271)
Supplement: Supplementary file 3 [file Data_Sheet_3.zip]

Archive with 69 entries (65 files):
- Sequence_Files/
- Sequence_Files/MCF-EndLinker/
- Sequence_Files/MCF-EndLinker/MCF_EL_AY.gb
- Sequence_Files/MCF-EndLinker/MCF_EL_BY.gb
- Sequence_Files/MCF-EndLinker/MCF_EL_CY.gb
- Sequence_Files/MCF-EndLinker/MCF_EL_DY.gb
- Sequence_Files/MCF-EndLinker/MCF_EL_EY.gb
- Sequence_Files/MCF-EndLinker/MCF_EL_FY.gb
- Sequence_Files/MCF-EndLinker/MCF_EL_GY.gb
- Sequence_Files/MCF-EndLinker/MCF_EL_HY.gb
- Sequence_Files/MCF-EndLinker/MCF_EL_IY.gb
- Sequence_Files/MCF-EndLinker/MCF_EL_JY.gb
- Sequence_Files/MCF-EndLinker/MCF_EL_XA.gb
- Sequence_Files/MCF-EndLinker/MCF_EL_XB.gb
- Sequence_Files/MCF-EndLinker/MCF_EL_XC.gb
- Sequence_Files/MCF-EndLinker/MCF_EL_XD.gb
- Sequence_Files/MCF-EndLinker/MCF_EL_XE.gb
- Sequence_Files/MCF-EndLinker/MCF_EL_XF.gb
- Sequence_Files/MCF-EndLinker/MCF_EL_XG.gb
- Sequence_Files/MCF-EndLinker/MCF_EL_XH.gb
- Sequence_Files/MCF-EndLinker/MCF_EL_XI.gb
- Sequence_Files/MCF-EndLinker/MCF_EL_XJ.gb
- Sequence_Files/MCF-Linker/
- Sequence_Files/MCF-Linker/MCF_LinkBC.gb
- Sequence_Files/MCF-Linker/MCF_LinkBD.gb
- Sequence_Files/MCF-Linker/MCF_LinkBE.gb
- Sequence_Files/MCF-Linker/MCF_LinkBF.gb
- Sequence_Files/MCF-Linker/MCF_LinkBG.gb
- Sequence_Files/MCF-Linker/MCF_LinkBH.gb
- Sequence_Files/MCF-Linker/MCF_LinkBI.gb
- Sequence_Files/MCF-Linker/MCF_LinkBJ.gb
- Sequence_Files/MCF-Linker/MCF_LinkCA.gb
- Sequence_Files/MCF-Linker/MCF_LinkDA.gb
- Sequence_Files/MCF-Linker/MCF_LinkDE.gb
- Sequence_Files/MCF-Linker/MCF_LinkDF.gb
- Sequence_Files/MCF-Linker/MCF_LinkDG.gb
- Sequence_Files/MCF-Linker/MCF_LinkDH.gb
- Sequence_Files/MCF-Linker/MCF_LinkDI.gb
- Sequence_Files/MCF-Linker/MCF_LinkDJ.gb
- Sequence_Files/MCF-Linker/MCF_LinkEA.gb
- Sequence_Files/MCF-Linker/MCF_LinkEC.gb
- Sequence_Files/MCF-Linker/MCF_LinkFA.gb
- Sequence_Files/MCF-Linker/MCF_LinkFC.gb
- Sequence_Files/MCF-Linker/MCF_LinkFG.gb
- Sequence_Files/MCF-Linker/MCF_LinkFH.gb
- Sequence_Files/MCF-Linker/MCF_LinkFI.gb
- Sequence_Files/MCF-Linker/MCF_LinkFJ.gb
- Sequence_Files/MCF-Linker/MCF_LinkGA.gb
- Sequence_Files/MCF-Linker/MCF_LinkGC.gb
- Sequence_Files/MCF-Linker/MCF_LinkGE.gb
- Sequence_Files/MCF-Linker/MCF_LinkHA.gb
- Sequence_Files/MCF-Linker/MCF_LinkHC.gb
- Sequence_Files/MCF-Linker/MCF_LinkHE.gb
- Sequence_Files/MCF-Linker/MCF_LinkHI.gb
- Sequence_Files/MCF-Linker/MCF_LinkHJ.gb
- Sequence_Files/MCF-Linker/MCF_LinkIA.gb
- Sequence_Files/MCF-Linker/MCF_LinkIC.gb
- Sequence_Files/MCF-Linker/MCF_LinkIE.gb
- Sequence_Files/MCF-Linker/MCF_LinkIG.gb
- Sequence_Files/MCF-Linker/MCF_LinkJA.gb
- Sequence_Files/MCF-Linker/MCF_LinkJC.gb
- Sequence_Files/MCF-Linker/MCF_LinkJE.gb
- Sequence_Files/MCF-Linker/MCF_LinkJG.gb
- Sequence_Files/MCF-Positions/
- Sequence_Files/MCF-Positions/MCF_Pos_AB.gb
- Sequence_Files/MCF-Positions/MCF_Pos_CD.gb
- Sequence_Files/MCF-Positions/MCF_Pos_EF.gb
- Sequence_Files/MCF-Positions/MCF_Pos_GH.gb
- Sequence_Files/MCF-Positions/MCF_Pos_IJ.gb
